# Supplementary material for: Resistance training does not induce uniform adaptations to quadriceps
Source: PLoS One. 2018 Aug 30;13(8):e0198304. doi: 10.1371/journal.pone.0198304 (PMC6116919; doi:10.1371/journal.pone.0198304)
Supplement: S1 File — Note: 30 = 30% of longitudinal distance [Distal]; 50 = 50% of longitudinal distance [Middle]; 70 = 70% of longitudinal distance [Proximal]; CSA = Cross-sectional area; MT = Muscle thickness; PRE = Pre-training; POST = Post-training; RF = Rectus femoris; VL = Vastus lateralis. (XLSX) [file pone.0198304.s001.xlsx]

## Sheet: Data
ID	RF_MT30_PRE	RF_MT30_POST	RF_MT50_PRE	RF_MT50_POST	RF_MT70_PRE	RF_MT70_POST	VL_MT30_PRE	VL_MT30_POST	VL_MT50_PRE	VL_MT50_POST	VL_MT70_PRE	VL_MT70_POST	RF_CSA30_PRE	RF_CSA30_POST	RF_CSA50_PRE	RF_CSA50_POST	RF_CSA70_PRE	RF_CSA70_POST	VL_CSA30_PRE	VL_CSA30_POST	VL_CSA50_PRE	VL_CSA50_POST	VL_CSA70_PRE	VL_CSA70_POST	RF_ECHO30_PRE	RF_ECHO30_POST	RF_ECHO50_PRE	RF_ECHO50_POST	RF_ECHO70_PRE	RF_ECHO70_POST	VL_ECHO30_PRE	VL_ECHO30_POST	VL_ECHO50_PRE	VL_ECHO50_POST	VL_ECHO70_PRE	VL_ECHO70_POST	RF_PA30_PRE	RF_PA30_POST	RF_PA50_PRE	RF_PA50_POST	RF_PA70_PRE	RF_PA70_POST	VL_PA30_PRE	VL_PA30_POST	VL_PA50_PRE	VL_PA50_POST	VL_PA70_PRE	VL_PA70_POST	RF_FL30_PRE
1	1.8165	1.766	2.1385	2.091	2.6275	2.6615	1.833	1.9255	2.0595	2.062	1.7655	1.7005	4.388	4.3015	8.9245	8.7615	13.417	14.0315	21.5355	22.3255	35.5515	39.415	38.3025	39.751	72.0145	75.7285	64.131	58.6525	48.661	54.6455	73.986	68.1445	56.6105	52.4105	51.1005	49.779	11.721	17.883	10.6315	17.089	14.612	18.64	15.1115	16.311	15.1475	15.9165	17.0395	15.016	8.94184
2	1.8445	1.7475	2.5	2.305	2.6905	2.6635	1.0185	1.0225	1.3795	1.6245	1.093	1.26	5.024	5.8245	10.9105	11.2735	12.952	14.5055	14.558	19.56	29.5475	32.2045	32.01	36.229	59.7935	62.6	56.29	66.8725	42.4935	48.9305	87.0455	90.378	76.604	72.9065	65.115	66.821	10.4285	12.793	9.1295	8.6355	26.619	24.543	14.8515	15.804	14.7605	13.749	8.9175	5.33	10.1901
3	2.6015	2.571	2.555	2.5375	2.535	2.488	2.332	2.3305	2.066	2.02	1.498	1.5105	7.3515	8.227	16.3115	16.9605	20.0945	20.692	38.6235	39.6755	53.5525	58.889	53.421	59.8245	63.0805	63.052	55.8465	59.5595	45.0085	51.2975	57.1375	56.8465	48.8825	48.226	45.193	50.365	16.382	10.074	10.5805	11.664	12.61	14.2155	15.2505	14.1215	13.923	14.83	11.205	10.5415	9.22387
4	2.13	2.1285	2.5505	2.5645	2.587	2.5395	1.335	1.378	1.5965	1.5975	1.093	1.269	7.4625	8.223	14.1545	15.9145	16.757	16.831	19.635	24.7975	33.7295	37.84	31.9125	31.9125	65.237	52.9195	55.321	59.823	51.2255	46.991	83.676	84.0015	71.077	70.032	53.3925	54.064	9.075	11.422	13.8445	14.1645	17.831	20.193	9.6925	11.7085	9.8755	14.8135	12.225	11.0005	13.5043
5	2.5725	2.6175	3.258	3.2275	3.7205	3.601	2.117	2.217	2.206	2.2615	2.209	2.2005	9.941	10.4465	21.7555	21.8015	22.6675	22.6375	18.6195	21.7105	36.334	37.462	39.12	40.833	60.932	55.6015	51.358	50.272	28.6735	35.759	74.1995	75.8425	61.137	64.7975	51.977	54.383	13.424	12.857	12.2695	13.195	18.9075	18.001	16.3695	18.5955	14.0455	14.025	13.469	9.465	11.0809
6	2.2805	2.2945	2.6945	2.688	3.005	3.1865	2.033	2.1625	2.0675	2.015	1.98	1.802	7.723	7.2795	17.206	16.6875	18.4265	17.215	23.9925	25.383	37.0655	38.1675	37.053	36.3405	58.5895	58.235	44.848	52.0695	37.2465	38.168	62.5825	66.106	58.5085	61.7135	48.055	47.878	17.0845	12.0465	12.577	15.971	15.529	15.1345	16.9635	14.6175	15.93	15.8125	14.6775	10.373	7.76257
7	2.1865	2.1395	2.8315	2.7665	3.203	3.2565	1.438	1.5345	1.646	1.655	1.401	1.4175	5.305	8.3095	14.4125	14.9275	20.6505	18.0085	24.208	23.926	40.0035	37.685	30.3525	29.0675	60.897	52.3175	61.795	57.0825	44.4415	46.897	75.237	82.558	67.593	69.7315	57.9835	56.7515	10.523	12.524	12.918	13.602	14.181	21.1355	15.6255	12.8725	12.694	12.165	7.52	10.8205	11.9723
8	2.241	2.288	2.346	2.432	3.2435	3.0245	1.6365	1.697	1.746	1.7265	1.219	1.404	7.594	6.7225	14.8995	14.703	17.1045	18.6115	28.5885	26.6495	39.1715	40.8615	38.138	41.482	67.4225	68.012	61.041	67.268	41.393	50.957	67.063	70.3515	58.314	60.3875	59.2615	59.239	14.253	11.8715	11.665	13.537	20.2905	23.6515	15.0185	13.939	12.022	10.959	6.596	7.579	9.10221
9	2.187	2.1665	2.776	2.658	2.853	2.842	1.787	1.7885	1.9895	2.048	1.8575	1.852	6.7055	7.1015	16.2405	16.682	17.633	18.75	23.087	25.0775	33.289	36.074	33.0495	36.102	63.525	66.835	56.1065	56.989	48.62	55.861	63.183	72.787	54.4265	68.203	51.2365	62.4725	11.5655	9.991	8.9485	14.9565	19.29	19.2655	13.881	16.679	14.4625	16.179	15.5245	12.043	10.9084
10	1.841	1.815	2.4385	2.362	2.344	2.054	1.588	1.541	1.508	1.544	1.4005	1.4645	4.1375	4.0105	10.4955	10.815	11.66	11.162	23.2545	22.4235	38.87	45.73	45.067	45.196	67.5005	76.538	61.739	65.8395	51.311	52.486	57.362	64.3165	62.2	61.8	47.924	54.425	11.2995	10.4375	15.035	17.652	22.0185	23.028	13.0595	10.851	13.0005	11.407	12.8535	12.5795	9.39585
11	2.176	2.092	2.6465	2.592	2.793	2.697	2.2115	2.166	1.9915	1.991	1.879	2.045	7.363	7.1275	16.7355	15.556	17.002	20.5345	26.075	30.83	39.442	42.773	32.1865	38.1015	72.0745	72.238	61.737	64.453	55.082	57.5635	88.144	77.25	79.1735	71.919	65.1095	57.854	7.951	10.663	13.6805	13.534	11.566	13.7785	16.2335	12.405	10.7255	15.919	7.7645	20.6035	15.7309
12	2.0725	2.087	2.919	2.885	2.9825	3.1115	2.1325	1.9535	1.823	1.824	1.4015	1.4055	4.7775	6.9545	16.244	20.8515	22.816	23.7405	31.8875	31.455	45.324	51.8775	34.647	33.606	83.1995	71.919	72.879	66.917	57.1155	56.266	84.249	87.178	67.0405	59.7035	63.121	53.5755	8.488	14.23	13.0755	15.6255	19.9605	16.88	13.9175	12.777	12.3585	11.852	6.725	6.725	14.0411
13	2.727	2.6855	3.573	3.428	3.2875	3.1145	1.4145	1.5815	1.819	1.9175	1.7815	1.5305	9.66	9.9995	26.6245	26.7795	27.809	28.8065	28.781	35.3905	48.821	69.3465	52.468	49.1	80.3805	78.6445	61.63	62.806	53.0295	51.4225	86.863	79.6965	53.079	49.943	58.7015	48.069	12.388	10.006	12.9735	12.9595	10.7065	14.125	11.5035	15.9215	11.319	10.5545	8.0015	10.502	12.7115
14	2.0065	2.077	2.431	2.3665	2.885	2.8495	1.563	1.601	1.9285	1.8745	1.7135	1.6295	6.267	6.6765	15.331	15.3575	15.573	15.9235	23.7525	25.151	36.9795	36.756	33.9455	35.864	72.5125	65.9315	53.7605	57.144	44.349	46.747	66.342	69.9945	50.8925	53.561	55.344	52.5855	13.273	16.925	15.2755	15.638	16.612	17.8875	11.2965	12.7075	10.888	12.1415	6.051	7.3535	8.73945
15	1.366	1.5425	2.287	2.3435	2.651	2.8655	1.233	1.318	1.308	1.4315	1.2015	1.16	2.517	5.1365	10.5015	10.3725	11.083	14.057	9.964	20.3885	25.259	32.103	20.246	29.2785	55.3455	58.2315	47.3755	51.2275	33.5595	43.767	80.1705	63.5885	68.122	62.1445	37.713	42.1575	11.433	11.862	11.3115	15.989	17.2035	13.801	8.9745	8.0315	10.587	7.861	5.455	7.4335	6.89127
[truncated: 11 more columns]
